# Supplementary material for: (±)-3-Carb­oxy-2-(imidazol-3-ium-1-yl)­propanoate
Source: Acta Crystallogr Sect E Struct Rep Online. 2009 May 29;65(Pt 6):o1424. doi: 10.1107/S1600536809018510 (PMC2969548; doi:10.1107/S1600536809018510)
Supplement: Supplementary file 2 [file e-65-o1424-Isup2.hkl]

# 
# h,k,l, Fc-squared, Fo-squared, sigma(Fo-squared) and status flag 
# 
data_I
_shelx_title ' kaw49 in P2(1)/c' 
_shelx_refln_list_code          4 
_shelx_F_calc_maximum      112.84 
_exptl_crystal_F_000       384.00 
_reflns_d_resolution_high  0.8101 
 
loop_ 
 _symmetry_equiv_pos_as_xyz 
 'x, y, z' 
 '-x, y+1/2, -z+1/2' 
 '-x, -y, -z' 
 'x, -y-1/2, z-1/2' 
 
_cell_length_a     7.6328 
_cell_length_b     7.4701 
_cell_length_c    13.7616 
_cell_angle_alpha  90.000 
_cell_angle_beta   96.752 
_cell_angle_gamma  90.000 
 
_shelx_F_squared_multiplier     1.000 
 
loop_ 
 _refln_index_h 
 _refln_index_k 
 _refln_index_l 
 _refln_F_squared_calc 
 _refln_F_squared_meas 
 _refln_F_squared_sigma 
 _refln_observed_status 
   1   0   0      367.80      374.98      5.26 o 
   2   0   0      124.49      114.75      1.72 o 
   3   0   0      368.22      380.01      4.72 o 
   4   0   0     2049.76     2065.37     22.67 o 
   5   0   0       65.49       63.96      5.10 o 
   6   0   0        2.11        2.04      1.27 o 
   7   0   0      197.96      180.14      5.99 o 
   8   0   0        0.08        0.25      1.53 o 
   9   0   0       40.96       48.19      3.70 o 
   1   1   0     1256.90     1135.39      9.40 o 
   2   1   0        4.22        6.59      0.74 o 
   3   1   0     3312.53     3467.54     31.54 o 
   4   1   0       41.45       34.57      1.20 o 
   5   1   0        0.01       -0.39      0.54 o 
   6   1   0       90.89       87.07      1.94 o 
   7   1   0        4.51        2.97      0.88 o 
   8   1   0        1.66        1.49      0.91 o 
   9   1   0       14.89       13.96      1.49 o 
   0   2   0     3661.13     3560.25     37.34 o 
   1   2   0       17.95       10.21      0.44 o 
   2   2   0       11.06       11.97      0.54 o 
   3   2   0        2.09        3.72      0.49 o 
   4   2   0       11.75        9.80      0.66 o 
   5   2   0       41.83       43.12      1.51 o 
   6   2   0       26.17       30.08      1.27 o 
   7   2   0      148.61      154.87      3.34 o 
   8   2   0        6.19        4.40      1.07 o 
   9   2   0       35.90       41.03      2.05 o 
   1   3   0      148.60      158.95      2.58 o 
   2   3   0       56.83       56.72      1.26 o 
   3   3   0      215.04      206.70      2.80 o 
   4   3   0      187.88      184.25      2.82 o 
   5   3   0       28.05       34.25      1.49 o 
   6   3   0        4.24        3.90      0.95 o 
   7   3   0       70.75       62.10      2.67 o 
   8   3   0        9.12       11.11      1.36 o 
   0   4   0     1362.93     1397.55     15.57 o 
   1   4   0       35.57       50.82      1.82 o 
   2   4   0      742.78      712.98      7.56 o 
   3   4   0       62.99       63.57      1.90 o 
   4   4   0       10.58       13.83      1.28 o 
   5   4   0       45.31       37.90      2.17 o 
   6   4   0       24.67       22.12      1.78 o 
   7   4   0        1.69        0.78      0.88 o 
   8   4   0        1.63        1.36      1.05 o 
   1   5   0       13.99       17.01      0.86 o 
   2   5   0      160.31      155.88      3.60 o 
   3   5   0       37.15       43.75      1.81 o 
   4   5   0       67.96       62.72      2.13 o 
   5   5   0       26.89       29.99      1.96 o 
   6   5   0        0.09        0.81      1.13 o 
   7   5   0        8.01       10.98      1.65 o 
   0   6   0       97.46       98.74      3.24 o 
   1   6   0       76.91       63.11      2.18 o 
   2   6   0       85.34       85.60      3.68 o 
   3   6   0      404.50      386.82      8.99 o 
   4   6   0        8.12        8.48      1.22 o 
   5   6   0       54.38       52.36      2.66 o 
   6   6   0        4.98        5.15      1.47 o 
   7   6   0       12.39       14.37      1.92 o 
   1   7   0       39.93       34.49      2.38 o 
   2   7   0       18.19       17.71      1.51 o 
   3   7   0       10.52        9.82      1.71 o 
   4   7   0      101.66      111.20      3.25 o 
   5   7   0        0.39       -0.70      1.25 o 
   6   7   0        6.29        4.41      1.59 o 
   0   8   0        0.26        2.93      1.91 o 
   1   8   0       29.92       31.91      2.47 o 
   2   8   0       76.85       65.36      3.23 o 
   3   8   0       42.97       41.46      6.44 o 
   4   8   0       27.78       25.10      2.29 o 
   1   9   0       44.14       56.13      5.99 o 
   2   9   0       18.79       17.70      2.49 o 
  -9   1   1       20.49       21.17      2.04 o 
  -8   1   1        2.20        2.88      0.95 o 
  -7   1   1       13.95       10.28      1.15 o 
  -6   1   1      128.40      123.42      3.04 o 
  -5   1   1        5.93        7.53      0.94 o 
  -4   1   1      322.53      358.84      3.70 o 
  -3   1   1     4333.65     4473.75     36.19 o 
  -2   1   1     5312.18     5084.31     69.16 o 
  -1   1   1      127.14      146.14      2.01 o 
   0   1   1      113.61      142.99      1.42 o 
   1   1   1       13.85        9.46      0.65 o 
   2   1   1     2239.30     2383.39     17.77 o 
   3   1   1      312.29      322.16      3.24 o 
   4   1   1      847.88      848.97      7.73 o 
   5   1   1      197.27      191.95      3.19 o 
   6   1   1        2.74        3.20      0.78 o 
   7   1   1        5.57        5.23      0.93 o 
   8   1   1        7.06        9.31      1.38 o 
   9   1   1      146.23      160.81      3.82 o 
  -9   2   1       20.93       24.61      3.82 o 
  -8   2   1       46.00       44.89      2.05 o 
  -7   2   1       14.21        8.14      1.07 o 
  -6   2   1        1.95        3.99      1.37 o 
  -5   2   1      259.51      267.81      3.66 o 
  -4   2   1      109.41      116.13      1.75 o 
  -3   2   1     2327.36     2387.81     19.79 o 
  -2   2   1      152.48      140.81      1.99 o 
  -1   2   1     4022.11     4022.20     36.35 o 
   0   2   1     4424.43     4224.61     38.20 o 
   1   2   1     1457.43     1377.66     10.43 o 
   2   2   1       36.60       31.83      0.79 o 
   3   2   1       62.35       61.30      1.15 o 
   4   2   1      150.19      154.96      2.14 o 
   5   2   1      199.24      195.40      4.47 o 
   6   2   1      436.09      431.01      5.77 o 
   7   2   1      129.45      121.14      2.91 o 
   8   2   1       26.91       26.35      1.58 o 
   9   2   1       10.23       16.54      2.13 o 
  -8   3   1        1.24        1.66      1.05 o 
  -7   3   1        7.00        9.80      1.19 o 
  -6   3   1       25.95       28.93      1.52 o 
  -5   3   1       68.02       70.69      1.78 o 
  -4   3   1        3.70        6.58      0.84 o 
  -3   3   1        9.37        8.89      0.89 o 
  -2   3   1      173.66      190.83      2.64 o 
  -1   3   1     1176.55     1246.81     12.03 o 
   0   3   1       32.81       36.70      0.88 o 
   1   3   1       71.88       80.49      1.27 o 
   2   3   1        6.41       11.47      0.54 o 
   3   3   1      279.12      287.54      3.25 o 
   4   3   1       99.90      106.05      2.01 o 
   5   3   1      103.63       94.81      2.29 o 
   6   3   1        6.72        6.73      0.96 o 
   7   3   1        2.81        4.63      0.99 o 
   8   3   1       26.49       26.67      1.72 o 
  -8   4   1       14.46       10.24      3.06 o 
  -7   4   1       21.68       16.69      1.71 o 
  -6   4   1       23.42       21.06      1.74 o 
  -5   4   1      159.79      151.83      3.94 o 
  -4   4   1      345.04      321.23      5.09 o 
  -3   4   1      234.08      268.36      4.33 o 
  -2   4   1       79.09       75.69      1.99 o 
  -1   4   1      431.10      481.34      5.51 o 
   0   4   1      636.28      664.34      6.15 o 
   1   4   1     1126.33     1159.75      9.30 o 
   2   4   1      176.28      209.74      2.59 o 
   3   4   1      608.33      622.68      6.87 o 
   4   4   1       73.83       67.94      2.01 o 
   5   4   1        7.82        5.60      0.96 o 
   6   4   1       20.17       18.15      1.35 o 
   7   4   1        0.08        0.43      0.92 o 
   8   4   1        4.78        3.19      1.18 o 
  -7   5   1        9.35        9.08      1.62 o 
  -6   5   1       87.04       83.05      4.21 o 
  -5   5   1       20.37       25.69      2.04 o 
  -4   5   1      165.13      185.16      3.79 o 
  -3   5   1      155.47      142.87      3.57 o 
  -2   5   1       39.03       32.90      1.52 o 
  -1   5   1       48.77       47.96      1.53 o 
   0   5   1      434.66      474.50      5.00 o 
   1   5   1       11.12        8.74      0.77 o 
   2   5   1      203.72      219.67      3.92 o 
   3   5   1      113.12      112.51      2.73 o 
   4   5   1       86.04       81.56      2.71 o 
   5   5   1       15.77       15.40      1.56 o 
   6   5   1       64.78       71.64      2.88 o 
   7   5   1       18.61       19.59      1.93 o 
  -7   6   1       97.45       93.14      3.76 o 
  -6   6   1        8.80        8.94      3.12 o 
  -5   6   1       22.00       17.47      4.46 o 
  -4   6   1       99.07      100.39      2.93 o 
  -3   6   1      272.47      249.73      4.73 o 
  -2   6   1      145.64      153.07      3.46 o 
  -1   6   1       89.92       92.28      3.69 o 
   0   6   1        6.89        9.65      1.15 o 
   1   6   1       17.57       12.57      1.25 o 
   2   6   1        3.81        3.25      0.96 o 
   3   6   1       62.66       61.73      4.23 o 
   4   6   1        5.15        3.30      1.19 o 
   5   6   1       91.30       86.65      6.69 o 
   6   6   1       75.32       74.13      3.12 o 
   7   6   1       45.36       54.33      4.84 o 
  -6   7   1        1.00        1.46      1.47 o 
  -5   7   1       49.56       45.94      2.76 o 
  -4   7   1       21.17       20.65      1.68 o 
  -3   7   1       17.09       16.97      1.66 o 
  -2   7   1        6.62        6.15      2.49 o 
  -1   7   1      195.67      195.20      5.14 o 
   0   7   1       86.64       80.96      3.29 o 
   1   7   1      260.23      253.93      5.25 o 
   2   7   1       28.84       28.18      3.12 o 
   3   7   1       21.77       19.93      1.55 o 
   4   7   1       67.73       57.82      2.94 o 
   5   7   1        8.83        7.31      2.04 o 
   6   7   1       65.32       73.23      3.37 o 
  -4   8   1       40.53       40.13      2.74 o 
  -3   8   1        0.19       -0.89      1.25 o 
  -2   8   1        0.15       -0.41      1.19 o 
  -1   8   1       40.91       42.44      3.51 o 
   0   8   1        0.93        1.34      1.35 o 
   1   8   1       17.92       12.86      1.98 o 
   2   8   1        8.87        7.57      1.78 o 
   3   8   1        3.03        1.70      1.82 o 
   4   8   1        0.48        1.39      1.41 o 
  -2   9   1        0.12        0.83      1.62 o 
  -1   9   1        3.19        2.10      1.62 o 
   0   9   1        2.86        2.32      2.17 o 
   1   9   1        2.23        0.82      1.52 o 
  -9   0   2       88.72       77.39      4.72 o 
  -8   0   2        3.15        4.33      1.91 o 
  -7   0   2      351.66      288.13      8.29 o 
  -6   0   2      367.23      347.92      9.05 o 
  -5   0   2       99.36      122.90      4.33 o 
  -4   0   2      336.11      336.69      5.63 o 
  -3   0   2     3746.43     4036.89     73.56 o 
  -2   0   2    12733.23    12641.07    161.05 o 
  -1   0   2       79.10       80.57      1.62 o 
   0   0   2       92.68       94.11      4.69 o 
   1   0   2     8594.29     7796.46    536.60 o 
   2   0   2      810.30      876.41      9.95 o 
   3   0   2     1239.51     1402.76     17.49 o 
   4   0   2      763.44      697.02      8.57 o 
   5   0   2       45.33       40.04      1.52 o 
   6   0   2       56.51       49.23      2.61 o 
   7   0   2      185.70      179.76      5.74 o 
   8   0   2        1.04        1.91      1.53 o 
   9   0   2       99.22      132.46      5.48 o 
  -9   1   2       11.20       11.71      2.68 o 
  -8   1   2        9.87       10.63      1.72 o 
  -7   1   2       67.57       71.22      3.05 o 
  -6   1   2      373.89      361.55      5.42 o 
  -5   1   2        4.85        6.53      0.69 o 
  -4   1   2      141.28      131.34      2.38 o 
  -3   1   2      875.64      876.15      7.72 o 
  -2   1   2     2064.80     1998.57     16.47 o 
  -1   1   2      216.19      192.75      2.58 o 
   0   1   2     2236.31     2209.44     19.44 o 
   1   1   2      405.70      474.51      9.17 o 
   2   1   2      100.40      103.18      1.24 o 
   3   1   2      455.45      462.50      3.90 o 
   4   1   2        7.55       10.69      0.54 o 
   5   1   2      237.98      224.57      3.18 o 
   6   1   2      213.88      208.03      3.64 o 
   7   1   2       85.46       88.70      2.79 o 
   8   1   2        2.05        1.93      0.92 o 
   9   1   2       10.13       14.14      1.90 o 
  -9   2   2        6.95       11.04      2.10 o 
  -8   2   2       20.84       20.31      1.92 o 
  -7   2   2       70.52       72.61      2.35 o 
  -6   2   2        0.00        0.46      0.75 o 
  -5   2   2      237.21      221.53      3.27 o 
  -4   2   2      125.10      136.44      2.00 o 
  -3   2   2       92.68       87.33      1.64 o 
  -2   2   2      479.32      470.94      5.03 o 
  -1   2   2       17.11       19.54      0.73 o 
   0   2   2        1.27        1.54      0.32 o 
   1   2   2      183.14      189.97      2.96 o 
   2   2   2      828.33      832.42      6.67 o 
   3   2   2       38.78       41.26      0.90 o 
   4   2   2       48.63       54.25      1.23 o 
   5   2   2       18.13       22.69      1.01 o 
   6   2   2        1.12        2.29      0.69 o 
   7   2   2      100.25       99.61      3.02 o 
   8   2   2       19.26       20.40      1.48 o 
  -8   3   2        8.81       12.15      4.40 o 
  -7   3   2        2.16        1.79      0.97 o 
  -6   3   2       16.42       20.86      1.37 o 
  -5   3   2       84.65       89.65      2.42 o 
  -4   3   2       90.50       90.56      2.23 o 
  -3   3   2        1.66        1.26      0.54 o 
  -2   3   2        0.23        0.33      0.46 o 
  -1   3   2     1620.09     1636.65     15.54 o 
   0   3   2     1347.22     1321.12     11.33 o 
   1   3   2      131.80      147.26      1.65 o 
   2   3   2      111.23      121.76      1.83 o 
   3   3   2      273.17      295.81      3.34 o 
   4   3   2      115.74      144.34      2.17 o 
   5   3   2       19.41       20.02      1.05 o 
   6   3   2       69.11       79.81      2.25 o 
   7   3   2       21.18       20.51      2.43 o 
   8   3   2        7.24        4.50      1.12 o 
  -8   4   2       16.44       15.18      1.89 o 
  -7   4   2       10.80        9.76      1.58 o 
  -6   4   2        3.95        7.09      1.66 o 
  -5   4   2       22.06       26.00      2.73 o 
  -4   4   2        0.40       -0.71      0.71 o 
  -3   4   2      245.55      242.72      3.48 o 
  -2   4   2       37.11       44.60      1.35 o 
  -1   4   2      211.65      189.65      2.82 o 
   0   4   2      514.68      525.42      5.21 o 
   1   4   2       12.22        8.13      0.80 o 
   2   4   2      137.78      123.82      2.38 o 
   3   4   2        6.24        5.82      0.69 o 
   4   4   2      527.66      517.70      6.95 o 
   5   4   2       39.36       39.51      1.69 o 
   6   4   2        0.78        1.77      0.86 o 
   7   4   2       25.45       25.13      1.81 o 
   8   4   2        6.84        6.94      1.85 o 
  -7   5   2       23.73       22.96      2.11 o 
  -6   5   2      121.23      115.47      5.99 o 
  -5   5   2      161.97      147.08      3.50 o 
  -4   5   2      253.48      249.36      4.58 o 
  -3   5   2      277.92      264.21      4.58 o 
  -2   5   2      154.56      156.14      2.77 o 
  -1   5   2      165.83      174.67      3.87 o 
   0   5   2      463.45      475.05      5.03 o 
   1   5   2      135.56      145.48      2.57 o 
   2   5   2       10.93       13.95      0.94 o 
   3   5   2       89.99       89.74      1.99 o 
   4   5   2      339.96      314.15      8.10 o 
   5   5   2      205.23      206.29      4.81 o 
   6   5   2        8.66       12.71      1.98 o 
   7   5   2      161.35      172.52      4.62 o 
  -7   6   2       10.03        6.54      1.71 o 
  -6   6   2        0.38        0.46      1.32 o 
  -5   6   2      182.72      191.80      6.76 o 
  -4   6   2        1.55        1.39      0.97 o 
  -3   6   2        4.94        5.63      1.12 o 
  -2   6   2       87.81       79.49      2.48 o 
  -1   6   2      124.35      125.43      2.64 o 
   0   6   2       65.30       68.44      2.25 o 
   1   6   2      477.75      435.41      5.60 o 
   2   6   2      315.17      333.98      5.36 o 
   3   6   2      221.18      230.62      4.40 o 
   4   6   2       95.78       96.51      3.34 o 
   5   6   2       46.94       43.85      2.39 o 
   6   6   2        0.00        0.89      1.19 o 
  -6   7   2        3.93        1.77      1.50 o 
  -5   7   2        2.55        3.41      2.42 o 
  -4   7   2       16.32       14.89      1.49 o 
  -3   7   2      204.75      212.42      4.58 o 
  -2   7   2       37.42       31.61      4.97 o 
  -1   7   2        3.88        7.88      1.58 o 
   0   7   2       18.64       17.45      1.94 o 
   1   7   2       24.44       25.27      1.73 o 
   2   7   2      120.40      118.33      3.23 o 
   3   7   2       66.32       63.51      2.49 o 
   4   7   2        0.12       -0.16      0.92 o 
   5   7   2        2.25        2.30      2.68 o 
  -4   8   2        3.46        4.28      1.65 o 
  -3   8   2        6.42        4.17      1.91 o 
  -2   8   2       21.16       23.28      3.70 o 
  -1   8   2       30.42       31.50      2.48 o 
   0   8   2        0.11        1.67      1.49 o 
   1   8   2       53.24       56.99      3.51 o 
   2   8   2      108.39      106.47      5.47 o 
   3   8   2       16.05       16.00      1.96 o 
   4   8   2        2.28        2.48      1.43 o 
  -1   9   2        1.94        1.05      1.58 o 
   0   9   2       19.79       21.42      2.39 o 
   1   9   2        1.51        1.47      1.59 o 
  -9   1   3       44.75       45.17      5.29 o 
  -8   1   3        0.61       -1.12      1.12 o 
  -7   1   3       67.91       67.45      3.63 o 
  -6   1   3       26.89       28.02      1.36 o 
  -5   1   3      120.43      111.80      2.11 o 
  -4   1   3     1398.24     1305.23     11.40 o 
  -3   1   3      111.26      125.05      1.73 o 
  -2   1   3      238.01      237.83      2.90 o 
  -1   1   3      729.15      654.58      6.44 o 
   0   1   3     8101.23     7788.98    132.15 o 
   1   1   3     1196.87     1248.06      9.51 o 
   2   1   3      250.03      235.45      3.74 o 
   3   1   3     1285.99     1344.07     11.34 o 
   4   1   3      234.96      209.13      2.90 o 
   5   1   3       51.68       57.07      1.32 o 
   6   1   3      134.14      130.18      2.43 o 
   7   1   3       21.79       26.18      1.69 o 
   8   1   3       25.56       34.21      1.66 o 
  -9   2   3        0.09       -0.32      1.34 o 
  -8   2   3       17.26       14.09      1.76 o 
  -7   2   3      163.83      156.71      3.50 o 
  -6   2   3       69.46       69.58      2.16 o 
  -5   2   3       32.88       32.36      1.22 o 
  -4   2   3      814.45      776.79      8.20 o 
  -3   2   3      230.94      203.79      2.83 o 
  -2   2   3       30.06       31.76      1.00 o 
  -1   2   3      445.40      424.48      4.57 o 
   0   2   3        6.03        4.17      0.37 o 
   1   2   3      633.65      616.73      9.17 o 
   2   2   3     1294.97     1342.26     10.32 o 
   3   2   3      567.93      622.27      4.84 o 
   4   2   3      238.59      241.06      2.88 o 
   5   2   3      125.77      122.36      2.21 o 
   6   2   3      172.05      174.69      2.68 o 
   7   2   3        4.64        6.24      0.88 o 
   8   2   3       33.19       42.41      2.56 o 
  -8   3   3       17.74       18.97      1.96 o 
  -7   3   3       25.10       19.34      1.83 o 
  -6   3   3        0.97        1.86      1.12 o 
  -5   3   3       72.75       76.30      2.81 o 
  -4   3   3      237.43      237.24      3.42 o 
  -3   3   3       70.28       59.80      1.51 o 
  -2   3   3      141.28      130.74      2.15 o 
  -1   3   3      129.74      136.30      2.15 o 
   0   3   3       53.29       67.43      1.73 o 
   1   3   3      450.46      477.41      5.24 o 
   2   3   3      550.84      509.66      4.99 o 
   3   3   3       46.55       37.67      0.92 o 
   4   3   3       97.06      102.70      1.92 o 
   5   3   3        0.48        1.43      0.61 o 
   6   3   3       76.56       73.52      2.13 o 
   7   3   3       39.21       44.10      1.64 o 
   8   3   3        6.17        4.65      1.43 o 
  -8   4   3        2.94        2.29      1.44 o 
  -7   4   3        5.78        5.41      1.49 o 
  -6   4   3       28.89       27.15      2.01 o 
  -5   4   3      334.52      333.49      5.51 o 
  -4   4   3        0.22       -0.04      1.18 o 
  -3   4   3       41.58       49.90      1.52 o 
  -2   4   3       40.82       43.71      1.39 o 
  -1   4   3      133.19      138.91      2.34 o 
   0   4   3      535.53      630.30      6.80 o 
   1   4   3       68.39       74.16      1.17 o 
   2   4   3        9.63        7.07      0.59 o 
   3   4   3       96.98       90.48      1.85 o 
   4   4   3      217.34      215.97      3.31 o 
   5   4   3      539.70      501.28      6.14 o 
   6   4   3        1.77        3.22      0.88 o 
   7   4   3        6.19        5.10      1.53 o 
   8   4   3       28.12       32.69      2.56 o 
  -7   5   3       74.32       80.94      3.57 o 
  -6   5   3       85.10       81.32      5.99 o 
  -5   5   3        9.24        5.57      1.34 o 
  -4   5   3        2.25        0.43      1.51 o 
  -3   5   3      248.77      255.08      5.79 o 
  -2   5   3       98.94      113.80      2.34 o 
  -1   5   3       49.44       49.64      1.56 o 
   0   5   3        5.72        9.22      0.80 o 
   1   5   3        8.93       13.39      1.12 o 
   2   5   3       60.82       62.15      1.46 o 
   3   5   3       78.34       81.75      1.94 o 
   4   5   3       43.20       40.68      1.71 o 
   5   5   3        0.46       -0.92      0.92 o 
   6   5   3       56.45       61.75      2.57 o 
   7   5   3        1.27        1.27      2.04 o 
  -7   6   3       41.80       47.71      3.51 o 
  -6   6   3       89.40       90.36      3.72 o 
  -5   6   3       57.55       61.19      3.34 o 
  -4   6   3       16.81       21.23      1.57 o 
  -3   6   3        1.47        1.98      1.00 o 
  -2   6   3       82.35       77.29      2.48 o 
  -1   6   3        1.53        2.83      0.95 o 
   0   6   3        5.17        5.91      1.08 o 
   1   6   3        4.51        2.60      0.79 o 
   2   6   3      264.04      255.74      4.08 o 
   3   6   3       26.06       34.00      1.51 o 
   4   6   3       64.87       66.52      2.79 o 
   5   6   3       26.70       31.25      2.08 o 
   6   6   3       89.11       91.58      3.40 o 
  -6   7   3        4.10        2.41      1.59 o 
  -5   7   3        0.93        4.11      1.27 o 
  -4   7   3       24.89       29.70      1.96 o 
  -3   7   3        0.06       -1.17      1.17 o 
  -2   7   3        2.32        2.20      1.40 o 
  -1   7   3      504.77      475.66     12.88 o 
   0   7   3       56.37       47.45      2.38 o 
   1   7   3        0.20       -0.11      0.99 o 
   2   7   3       16.81       22.51      1.68 o 
   3   7   3      104.36       92.94      2.81 o 
   4   7   3       60.81       53.06      2.29 o 
   5   7   3        5.50        6.74      1.27 o 
  -4   8   3        0.05        2.84      1.52 o 
  -3   8   3        4.63        5.21      3.44 o 
  -2   8   3        2.46        0.49      1.40 o 
  -1   8   3        7.66        9.99      1.80 o 
   0   8   3       47.65       43.15      2.79 o 
   1   8   3        2.13        2.86      1.50 o 
   2   8   3        0.30       -0.19      1.31 o 
   3   8   3        0.03       -0.22      1.34 o 
   4   8   3        7.32        8.28      1.74 o 
  -1   9   3        7.33        4.62      1.76 o 
   0   9   3        0.05       -0.90      1.49 o 
   1   9   3        2.93        3.84      1.74 o 
  -9   0   4      105.39      117.29      5.86 o 
  -8   0   4        1.49       -1.40      1.53 o 
  -7   0   4        0.56        4.21      1.78 o 
  -6   0   4      543.56      537.62     13.00 o 
  -5   0   4      636.60      627.54      7.91 o 
  -4   0   4      959.07      963.77     12.48 o 
  -3   0   4      477.24      450.62      5.54 o 
  -2   0   4     5265.86     5313.50     67.84 o 
  -1   0   4     6869.26     6844.11     72.90 o 
   0   0   4     4043.28     4090.73     43.67 o 
   1   0   4     5244.78     5322.40     57.15 o 
   2   0   4        3.44        3.56      0.37 o 
   3   0   4      248.24      219.97      3.20 o 
   4   0   4       29.80       30.01      1.19 o 
   5   0   4     1592.41     1624.30     18.85 o 
   6   0   4      342.99      340.23      5.38 o 
   7   0   4       12.02       17.59      1.91 o 
   8   0   4       28.68       36.21      2.80 o 
  -9   1   4        2.65        1.85      1.53 o 
  -8   1   4       16.91       14.23      2.04 o 
  -7   1   4       64.52       61.22      3.38 o 
  -6   1   4      324.02      321.24      6.40 o 
  -5   1   4       64.31       65.77      1.45 o 
  -4   1   4      938.85      898.95      8.20 o 
  -3   1   4      103.37      112.65      1.96 o 
  -2   1   4       14.24       18.37      0.78 o 
  -1   1   4      153.04      149.47      2.04 o 
   0   1   4      166.97      161.83      1.78 o 
   1   1   4        0.08        0.44      0.28 o 
   2   1   4       11.36        8.54      0.72 o 
   3   1   4      188.22      193.78      2.76 o 
   4   1   4       71.31       72.73      1.70 o 
   5   1   4      128.26      131.09      2.05 o 
   6   1   4        1.52        1.87      0.62 o 
   7   1   4        0.06       -0.26      0.71 o 
   8   1   4        0.12       -0.14      1.15 o 
  -9   2   4        0.14       -1.13      1.30 o 
  -8   2   4        5.22        2.52      1.66 o 
  -7   2   4      151.94      137.09      4.14 o 
  -6   2   4       62.92       67.74      2.13 o 
  -5   2   4        2.38        2.34      0.86 o 
  -4   2   4      110.70      111.82      2.15 o 
  -3   2   4      113.66      122.50      2.13 o 
  -2   2   4      700.05      697.71     10.38 o 
  -1   2   4      194.64      199.26      2.60 o 
   0   2   4      363.64      351.20      3.92 o 
   1   2   4       98.33      111.71      2.78 o 
   2   2   4      218.24      220.51      1.99 o 
   3   2   4      198.93      198.73      1.89 o 
   4   2   4        3.10        4.40      0.52 o 
   5   2   4      423.06      422.87      4.29 o 
   6   2   4       17.75       22.49      1.05 o 
   7   2   4        0.09        0.98      0.95 o 
   8   2   4       34.37       30.08      2.27 o 
  -8   3   4        1.23       -0.14      1.25 o 
  -7   3   4        8.10        7.20      2.04 o 
  -6   3   4      166.67      163.11      5.67 o 
  -5   3   4       79.79       71.38      2.26 o 
  -4   3   4       38.74       33.51      1.29 o 
  -3   3   4      761.49      724.82      7.84 o 
  -2   3   4        1.17        0.29      0.51 o 
  -1   3   4       20.47       15.23      0.78 o 
   0   3   4      491.09      515.63      4.99 o 
   1   3   4        0.32        0.15      0.42 o 
   2   3   4      889.37      941.33      7.74 o 
   3   3   4        0.55        2.51      0.42 o 
   4   3   4       73.65       76.12      1.49 o 
   5   3   4       12.06       15.35      0.90 o 
   6   3   4       16.58       15.48      1.37 o 
   7   3   4       35.91       31.97      1.88 o 
   8   3   4        0.71       -1.08      1.08 o 
  -8   4   4       34.13       37.69      3.57 o 
  -7   4   4        1.03        1.08      1.26 o 
  -6   4   4        1.39        2.48      3.19 o 
  -5   4   4       14.33       16.31      1.39 o 
  -4   4   4        0.16        2.56      1.47 o 
  -3   4   4        7.29       10.78      1.14 o 
  -2   4   4        1.78        1.61      0.62 o 
  -1   4   4      162.91      145.03      2.45 o 
   0   4   4      282.68      297.45      3.42 o 
   1   4   4      789.68      837.56      8.81 o 
   2   4   4        0.08       -0.32      0.41 o 
   3   4   4        7.54        3.65      0.50 o 
   4   4   4       37.10       40.62      1.39 o 
   5   4   4       48.17       46.76      1.54 o 
   6   4   4       28.15       31.79      2.72 o 
   7   4   4        0.87       -0.46      1.30 o 
  -7   5   4        4.62        2.47      1.47 o 
  -6   5   4       38.52       32.38      2.61 o 
  -5   5   4        0.31        0.41      1.00 o 
  -4   5   4       67.72       68.93      2.35 o 
  -3   5   4       40.44       45.38      1.94 o 
  -2   5   4      347.25      338.86      5.32 o 
  -1   5   4      199.25      174.53      2.95 o 
   0   5   4       94.46       90.14      2.64 o 
   1   5   4       69.32       80.23      1.90 o 
   2   5   4      114.48      132.21      2.22 o 
   3   5   4        3.32        2.88      0.71 o 
   4   5   4      140.81      143.22      3.09 o 
   5   5   4        0.56       -0.80      0.80 o 
   6   5   4       11.80       17.34      2.68 o 
   7   5   4       25.72       25.66      2.43 o 
  -7   6   4        0.96        2.47      1.72 o 
  -6   6   4        1.60        1.38      1.40 o 
  -5   6   4       13.86       16.00      1.58 o 
  -4   6   4       22.92       25.10      1.71 o 
  -3   6   4      177.86      170.97      3.85 o 
  -2   6   4      131.30      123.40      3.88 o 
  -1   6   4        4.07        6.44      1.14 o 
   0   6   4      138.60      150.39      4.19 o 
   1   6   4      195.52      186.93      3.30 o 
   2   6   4      414.54      393.51     10.26 o 
   3   6   4       12.29       12.12      1.59 o 
   4   6   4       11.96       14.24      1.97 o 
   5   6   4        9.16        7.90      3.76 o 
   6   6   4       44.36       39.90      3.95 o 
  -5   7   4       26.48       29.69      2.03 o 
  -4   7   4        2.26       -1.16      1.16 o 
  -3   7   4       22.20       30.56      3.63 o 
  -2   7   4       43.55       52.22      2.84 o 
  -1   7   4        1.01        2.92      1.47 o 
   0   7   4       11.48        5.26      1.20 o 
   1   7   4       81.84       81.00      3.71 o 
   2   7   4       22.71       24.54      1.44 o 
   3   7   4        8.48        9.23      1.30 o 
   4   7   4       10.15        7.92      1.23 o 
   5   7   4        0.00       -0.09      0.99 o 
  -4   8   4       41.41       39.83      3.38 o 
  -3   8   4       27.33       29.94      2.57 o 
  -2   8   4        0.20        0.45      1.44 o 
  -1   8   4       14.85       10.18      2.80 o 
   0   8   4        2.00        2.26      3.38 o 
   1   8   4       60.68       56.22      2.57 o 
   2   8   4       70.44       72.03      3.36 o 
   3   8   4       58.86       57.05      3.76 o 
  -9   1   5       54.05       65.47      3.38 o 
  -8   1   5        5.22        6.12      1.53 o 
  -7   1   5       13.51       14.75      1.72 o 
  -6   1   5      633.59      560.07      9.69 o 
  -5   1   5      155.95      147.47      2.68 o 
  -4   1   5      168.64      174.13      2.79 o 
  -3   1   5      388.04      362.40      4.40 o 
  -2   1   5       39.09       48.92      1.28 o 
  -1   1   5      520.63      456.04      4.91 o 
   0   1   5     1211.23     1253.70     10.56 o 
   1   1   5       68.41       60.70      1.23 o 
   2   1   5      672.58      670.55      8.01 o 
   3   1   5      132.59      141.24      4.08 o 
   4   1   5        1.16        2.35      0.42 o 
   5   1   5       67.87       68.51      1.42 o 
   6   1   5        8.63        7.43      0.75 o 
   7   1   5       52.44       54.75      2.60 o 
   8   1   5        6.86        9.31      2.04 o 
  -9   2   5        5.40        2.93      1.62 o 
  -8   2   5        4.70        1.33      3.19 o 
  -7   2   5       26.22       32.84      2.25 o 
  -6   2   5        3.32        1.40      1.17 o 
  -5   2   5      206.92      207.03      3.92 o 
  -4   2   5        9.95       11.90      0.89 o 
  -3   2   5      784.69      776.89      8.24 o 
  -2   2   5        1.70        1.42      0.47 o 
  -1   2   5      289.99      254.12      3.19 o 
   0   2   5      466.86      474.69      4.50 o 
   1   2   5        4.09        6.56      0.64 o 
   2   2   5      205.47      210.69      1.97 o 
   3   2   5      525.93      552.06      6.09 o 
   4   2   5      183.43      188.62      3.03 o 
   5   2   5       22.43       23.92      1.08 o 
   6   2   5      694.88      699.67      7.59 o 
   7   2   5       97.41       94.08      2.53 o 
   8   2   5        9.50        7.87      3.25 o 
  -8   3   5       10.56       11.62      2.23 o 
  -7   3   5       18.85       22.85      2.01 o 
  -6   3   5        7.07        3.20      1.66 o 
  -5   3   5      254.99      224.98      4.27 o 
  -4   3   5        2.06        3.38      0.73 o 
  -3   3   5       12.88       16.67      1.25 o 
  -2   3   5      204.25      204.98      3.01 o 
  -1   3   5        0.77        0.14      0.47 o 
   0   3   5      132.93      127.98      2.06 o 
   1   3   5       18.48       21.54      0.85 o 
   2   3   5       61.81       65.62      1.31 o 
   3   3   5       24.28       24.35      1.27 o 
   4   3   5      214.68      216.73      2.78 o 
   5   3   5       16.43       15.52      1.13 o 
   6   3   5        0.48       -0.74      0.74 o 
   7   3   5        0.05       -0.49      0.80 o 
   8   3   5       27.48       30.86      2.45 o 
  -8   4   5       53.40       62.60      3.33 o 
  -7   4   5       11.90       11.73      1.91 o 
  -6   4   5      106.78      111.81      6.50 o 
  -5   4   5        7.89        3.16      1.36 o 
  -4   4   5        0.29        1.58      1.18 o 
  -3   4   5      103.09      103.50      2.37 o 
  -2   4   5      981.51     1007.21     10.55 o 
  -1   4   5      160.45      142.68      2.46 o 
   0   4   5        1.11        0.81      0.63 o 
   1   4   5       52.52       59.75      1.57 o 
   2   4   5       11.42        9.50      0.67 o 
   3   4   5      222.60      207.64      2.86 o 
   4   4   5      123.69      122.09      2.47 o 
   5   4   5        4.88        5.21      1.10 o 
   6   4   5      253.08      242.24      4.90 o 
   7   4   5       13.07       14.30      2.17 o 
  -7   5   5       16.23       12.71      1.92 o 
  -6   5   5       79.13       78.77      4.27 o 
  -5   5   5      131.36      137.78      5.90 o 
  -4   5   5       38.04       36.98      2.46 o 
  -3   5   5        4.29        4.96      1.05 o 
  -2   5   5        2.10        2.56      0.74 o 
  -1   5   5       27.82       40.59      1.74 o 
   0   5   5        6.98       10.49      1.04 o 
   1   5   5        1.95        1.31      0.67 o 
   2   5   5       23.46       24.13      1.21 o 
   3   5   5       67.66       67.25      1.83 o 
   4   5   5        1.55        1.52      0.73 o 
   5   5   5       54.92       57.58      2.04 o 
   6   5   5       66.43       71.08      3.41 o 
   7   5   5       46.57       47.71      3.06 o 
  -6   6   5        0.41        0.54      1.38 o 
  -5   6   5       12.58       13.22      1.79 o 
  -4   6   5      122.06      115.58      3.28 o 
  -3   6   5      366.08      356.46      7.44 o 
  -2   6   5      166.39      142.79      3.43 o 
  -1   6   5        5.92        3.44      1.05 o 
   0   6   5       62.59       51.70      2.07 o 
   1   6   5       72.20       70.55      2.06 o 
   2   6   5        2.03        2.84      0.85 o 
   3   6   5       13.73       11.23      1.23 o 
   4   6   5       49.47       46.08      2.03 o 
   5   6   5       79.16       81.60      2.95 o 
   6   6   5        4.10        2.10      1.35 o 
  -5   7   5       10.89        8.81      1.74 o 
  -4   7   5       22.66       24.11      2.16 o 
  -3   7   5       24.79       21.49      2.12 o 
  -2   7   5        0.52        1.69      1.29 o 
  -1   7   5      140.18      136.41      5.99 o 
   0   7   5      329.69      300.43      6.99 o 
   1   7   5        1.04        0.44      0.96 o 
   2   7   5       74.93       70.85      2.53 o 
   3   7   5       37.38       40.99      2.04 o 
   4   7   5       18.94       20.29      1.61 o 
   5   7   5       30.63       35.35      1.99 o 
  -4   8   5        9.67       10.58      1.98 o 
  -3   8   5        0.31        0.61      1.43 o 
  -2   8   5        1.60       -1.29      1.29 o 
  -1   8   5       12.06       13.56      2.42 o 
   0   8   5        0.59       -0.06      1.26 o 
   1   8   5        0.12        0.09      1.13 o 
   2   8   5       23.27       19.42      2.36 o 
   3   8   5        1.26        2.86      1.50 o 
  -9   0   6        1.73        0.13      1.78 o 
  -8   0   6       69.14       58.52      4.21 o 
  -7   0   6      130.05      121.37      5.61 o 
  -6   0   6      527.62      524.62     13.26 o 
  -5   0   6      696.59      663.78     10.73 o 
  -4   0   6      173.35      166.95      3.97 o 
  -3   0   6       11.86        6.95      0.94 o 
  -2   0   6     1072.43      985.72     13.93 o 
  -1   0   6      106.94       86.59      1.79 o 
   0   0   6      727.26      684.11     11.06 o 
   1   0   6       73.54       62.32      1.50 o 
   2   0   6      101.95      109.89      2.20 o 
   3   0   6     2802.46     2877.22     31.75 o 
   4   0   6       32.40       29.70      1.32 o 
   5   0   6        1.51        2.00      0.73 o 
   6   0   6      116.13      118.16      2.83 o 
   7   0   6       35.76       37.10      3.57 o 
  -9   1   6       26.40       35.22      3.82 o 
  -8   1   6      114.96      117.11      4.10 o 
  -7   1   6       25.81       22.84      2.03 o 
  -6   1   6        5.83        3.79      1.30 o 
  -5   1   6        8.50        9.59      0.94 o 
  -4   1   6      379.06      381.61      5.62 o 
  -3   1   6      972.70      948.17      9.77 o 
  -2   1   6        0.18        0.46      0.49 o 
  -1   1   6       42.93       36.56      0.97 o 
   0   1   6      531.51      532.75      4.93 o 
   1   1   6       73.97       62.56      1.73 o 
   2   1   6       59.91       84.91      1.16 o 
   3   1   6        0.59        0.33      0.46 o 
   4   1   6       57.77       60.58      1.63 o 
   5   1   6       28.18       31.57      1.36 o 
   6   1   6      275.88      271.54      4.29 o 
   7   1   6       18.17       20.72      1.51 o 
   8   1   6        0.88        1.59      1.25 o 
  -8   2   6        4.99        5.23      2.42 o 
  -7   2   6        9.59        8.62      1.91 o 
  -6   2   6        1.29        0.07      1.46 o 
  -5   2   6        1.59        2.35      0.78 o 
  -4   2   6      119.58      136.21      2.56 o 
  -3   2   6       33.47       30.57      1.80 o 
  -2   2   6      129.84      126.91      2.18 o 
  -1   2   6       50.34       46.10      1.23 o 
   0   2   6       51.17       59.85      1.13 o 
   1   2   6       16.10       18.63      0.70 o 
   2   2   6      492.64      556.32      4.42 o 
   3   2   6        0.56        2.50      0.53 o 
   4   2   6       30.13       32.82      1.11 o 
   5   2   6        0.88        0.89      0.61 o 
   6   2   6      188.21      177.20      3.06 o 
   7   2   6       14.60       16.06      1.20 o 
   8   2   6       23.42       25.66      4.64 o 
  -8   3   6       24.79       33.60      4.21 o 
  -7   3   6        1.13        0.68      1.25 o 
  -6   3   6       70.44       68.73      2.52 o 
  -5   3   6      271.30      248.63      4.61 o 
  -4   3   6       55.53       47.03      1.68 o 
  -3   3   6      230.99      252.20      3.68 o 
  -2   3   6      142.70      140.10      2.42 o 
  -1   3   6       87.09       93.44      1.86 o 
   0   3   6      432.22      472.18      5.28 o 
   1   3   6      326.71      421.61      8.44 o 
   2   3   6        4.99        2.84      0.49 o 
   3   3   6      245.08      254.85      3.09 o 
   4   3   6      228.54      226.33      3.23 o 
   5   3   6      172.51      164.52      3.57 o 
   6   3   6       22.68       23.71      1.26 o 
   7   3   6        0.18       -0.22      0.85 o 
  -8   4   6        5.50        7.23      2.04 o 
  -7   4   6        0.27        1.32      2.49 o 
  -6   4   6       89.74       95.55      2.99 o 
  -5   4   6       20.81       27.19      1.69 o 
  -4   4   6        0.38        0.08      1.25 o 
  -3   4   6       84.76      101.72      2.28 o 
  -2   4   6        1.76        2.19      0.70 o 
  -1   4   6        3.21        3.74      0.82 o 
   0   4   6       13.84       19.25      1.74 o 
   1   4   6       32.44       35.47      1.27 o 
   2   4   6        0.26        1.58      1.60 o 
   3   4   6      293.49      282.86      3.94 o 
   4   4   6       89.30       96.06      1.90 o 
   5   4   6      111.28       99.81      3.46 o 
   6   4   6        0.16        0.91      1.04 o 
   7   4   6        3.67        5.16      1.18 o 
  -7   5   6        0.88        3.02      1.56 o 
  -6   5   6       35.68       43.90      2.27 o 
  -5   5   6      582.76      561.75      8.54 o 
  -4   5   6       54.29       46.78      2.11 o 
  -3   5   6        2.38        1.31      0.83 o 
  -2   5   6       38.26       40.06      2.13 o 
  -1   5   6      200.37      207.28      4.09 o 
   0   5   6       28.68       31.76      1.58 o 
   1   5   6        1.02        2.90      0.71 o 
   2   5   6      189.04      172.24      3.45 o 
   3   5   6       29.24       37.60      1.44 o 
   4   5   6        2.05        2.48      0.77 o 
   5   5   6       95.15       96.84      2.64 o 
   6   5   6       77.14       84.43      2.83 o 
  -6   6   6       18.51       23.62      2.30 o 
  -5   6   6       63.36       60.48      3.20 o 
  -4   6   6       79.04       82.51      3.51 o 
  -3   6   6        0.44        2.86      1.30 o 
  -2   6   6      425.55      419.26      8.52 o 
  -1   6   6       14.33       16.28      1.39 o 
   0   6   6      146.99      144.35      3.45 o 
   1   6   6        0.85        0.11      0.76 o 
   2   6   6        0.14        0.88      0.87 o 
   3   6   6        1.37        3.62      1.02 o 
   4   6   6        0.62        0.17      0.85 o 
   5   6   6       20.36       16.51      2.07 o 
  -5   7   6        0.04        0.34      1.47 o 
  -4   7   6       37.09       39.96      2.79 o 
  -3   7   6       41.18       35.84      3.38 o 
  -2   7   6       81.95       90.88      5.04 o 
  -1   7   6       12.00       11.43      1.37 o 
   0   7   6       15.28       20.59      1.64 o 
   1   7   6       12.24        9.89      1.32 o 
   2   7   6       68.87       64.23      2.50 o 
   3   7   6        0.64        0.20      0.97 o 
   4   7   6        5.85        6.02      1.22 o 
  -3   8   6       16.73       18.38      2.30 o 
  -2   8   6       24.31       24.00      3.70 o 
  -1   8   6       13.64       12.45      1.94 o 
   0   8   6       12.75       18.48      2.11 o 
   1   8   6        0.26        0.15      1.30 o 
   2   8   6        6.89        9.46      1.74 o 
  -8   1   7       26.82       25.13      2.34 o 
  -7   1   7       31.30       33.77      3.57 o 
  -6   1   7      183.00      195.47      4.07 o 
  -5   1   7      466.99      451.69      8.60 o 
  -4   1   7        2.76        1.66      0.68 o 
  -3   1   7      144.60      153.81      2.19 o 
  -2   1   7     1155.30     1190.71     11.86 o 
  -1   1   7        2.36        4.88      0.49 o 
   0   1   7      203.08      205.00      2.69 o 
   1   1   7      665.19      732.97      6.83 o 
   2   1   7      290.08      270.06      3.10 o 
   3   1   7       71.12       55.56      1.13 o 
   4   1   7        9.04        8.31      0.75 o 
   5   1   7      377.86      366.87      4.51 o 
   6   1   7      125.69      125.35      2.74 o 
   7   1   7        9.26        8.80      1.13 o 
   8   1   7        1.33        1.77      1.52 o 
  -8   2   7        0.27       -1.26      1.26 o 
  -7   2   7       18.37       20.15      2.49 o 
  -6   2   7      686.48      681.11      9.52 o 
  -5   2   7       54.87       53.21      1.90 o 
  -4   2   7      162.54      176.63      3.07 o 
  -3   2   7       32.57       33.65      1.27 o 
  -2   2   7        1.22        1.58      1.03 o 
  -1   2   7      634.39      621.27      6.71 o 
   0   2   7      225.95      222.73      3.15 o 
   1   2   7      405.32      446.93     10.81 o 
   2   2   7      108.05      114.03      1.93 o 
   3   2   7      222.33      213.29      5.13 o 
   4   2   7        3.28        2.82      0.53 o 
   5   2   7       11.13       10.33      0.83 o 
   6   2   7       12.56       12.64      1.06 o 
   7   2   7       91.62       94.11      2.37 o 
  -8   3   7       24.27       19.61      2.49 o 
  -7   3   7        5.54        4.18      1.49 o 
  -6   3   7       15.15       15.05      1.92 o 
  -5   3   7        0.44       -0.13      0.96 o 
  -4   3   7        8.38        7.01      1.05 o 
  -3   3   7       82.58       88.68      2.09 o 
  -2   3   7       10.58       15.17      1.07 o 
  -1   3   7        2.91        2.37      0.63 o 
   0   3   7      202.64      190.73      3.30 o 
   1   3   7       44.02       54.11      1.97 o 
   2   3   7       45.89       45.01      1.33 o 
   3   3   7       68.57       65.15      1.71 o 
   4   3   7      139.44      133.44      2.42 o 
   5   3   7       14.17       10.03      0.94 o 
   6   3   7       18.46       18.49      1.34 o 
   7   3   7        1.45        2.29      1.01 o 
  -7   4   7        4.69        4.39      1.67 o 
  -6   4   7       14.02       12.62      1.77 o 
  -5   4   7       42.75       41.99      2.15 o 
  -4   4   7       38.71       39.58      1.64 o 
  -3   4   7        7.04        8.01      0.94 o 
  -2   4   7        0.04        0.57      0.80 o 
  -1   4   7      166.44      170.45      3.88 o 
   0   4   7       72.61       72.57      2.98 o 
   1   4   7      175.81      166.72      2.83 o 
   2   4   7       16.79       15.04      1.07 o 
   3   4   7       44.62       50.50      1.55 o 
   4   4   7      248.95      220.41      3.83 o 
   5   4   7       85.14       93.05      2.56 o 
   6   4   7        3.72        3.73      1.02 o 
   7   4   7        2.43        0.29      0.82 o 
  -7   5   7        2.62       -0.64      1.91 o 
  -6   5   7        0.01       -0.65      1.14 o 
  -5   5   7       28.88       34.46      2.94 o 
  -4   5   7       20.68       19.81      2.29 o 
  -3   5   7       32.35       35.76      1.86 o 
  -2   5   7        2.80        3.31      0.96 o 
  -1   5   7       54.83       54.96      4.29 o 
   0   5   7       11.70       14.16      1.26 o 
   1   5   7       23.26       14.38      1.10 o 
   2   5   7        0.04        0.80      0.82 o 
   3   5   7      282.00      263.35      3.99 o 
   4   5   7        0.15       -0.37      0.89 o 
   5   5   7        0.18        0.96      0.86 o 
   6   5   7       21.13       18.89      1.53 o 
  -6   6   7        5.20        6.06      2.87 o 
  -5   6   7        5.22        7.66      1.72 o 
  -4   6   7        7.44        9.17      1.71 o 
  -3   6   7       32.80       31.48      2.30 o 
  -2   6   7       40.36       43.31      2.06 o 
  -1   6   7        8.27        9.53      1.27 o 
   0   6   7        0.53        0.19      0.95 o 
   1   6   7        0.41        0.00      0.94 o 
   2   6   7       41.08       45.36      1.95 o 
   3   6   7        4.77        5.16      1.08 o 
   4   6   7       13.15       15.77      1.98 o 
   5   6   7       62.41       58.48      4.46 o 
  -5   7   7       14.97       12.75      2.07 o 
  -4   7   7        7.66        5.67      1.71 o 
  -3   7   7       47.58       61.30      3.63 o 
  -2   7   7       66.05       59.75      3.15 o 
  -1   7   7        4.98        2.76      1.17 o 
   0   7   7        0.01       -0.54      1.22 o 
   1   7   7       37.41       38.76      2.47 o 
   2   7   7      130.12      149.82      3.76 o 
   3   7   7        5.99        2.92      1.65 o 
   4   7   7        6.98        5.66      1.23 o 
  -3   8   7        7.95        5.93      2.04 o 
  -2   8   7       15.94       14.37      2.12 o 
  -1   8   7       26.84       30.19      2.50 o 
   0   8   7        3.57        3.38      1.91 o 
   1   8   7        0.00       -0.21      1.40 o 
   2   8   7       12.86       17.23      2.05 o 
  -8   0   8        3.15        3.19      2.04 o 
  -7   0   8      293.07      272.32      9.18 o 
  -6   0   8      100.75      102.46      3.65 o 
  -5   0   8      615.90      615.39     14.92 o 
  -4   0   8       43.17       49.64      2.21 o 
  -3   0   8        1.06        0.51      0.90 o 
  -2   0   8       89.30       68.83      4.46 o 
  -1   0   8     2355.16     2327.59     25.81 o 
   0   0   8     1392.52     1387.35     15.82 o 
   1   0   8      301.88      314.62      5.69 o 
   2   0   8      510.37      508.00      8.27 o 
   3   0   8      624.40      612.86      8.07 o 
   4   0   8       52.00       51.05      1.63 o 
   5   0   8       19.65       20.17      1.60 o 
   6   0   8        3.92        5.60      1.14 o 
   7   0   8       34.58       29.19      2.38 o 
  -8   1   8        3.10        1.97      2.10 o 
  -7   1   8       65.26       74.39      3.38 o 
  -6   1   8        5.34        4.13      1.61 o 
  -5   1   8       66.17       58.26      1.91 o 
  -4   1   8       65.01       58.53      1.84 o 
  -3   1   8      248.05      228.98      3.44 o 
  -2   1   8      198.04      190.68      2.56 o 
  -1   1   8      112.97      100.87      1.45 o 
   0   1   8      270.80      312.43      3.92 o 
   1   1   8       47.75       45.67      1.41 o 
   2   1   8       29.71       24.93      1.07 o 
   3   1   8        3.12        5.29      0.51 o 
   4   1   8      100.59       89.07      1.84 o 
   5   1   8       42.94       36.91      1.23 o 
   6   1   8        0.02        1.02      0.62 o 
   7   1   8       10.26        9.70      1.27 o 
  -8   2   8       44.45       36.86      2.75 o 
  -7   2   8        4.15        4.80      1.49 o 
  -6   2   8       49.50       54.25      2.69 o 
  -5   2   8      139.47      139.49      4.55 o 
  -4   2   8       85.95       78.76      2.06 o 
  -3   2   8        0.33        0.63      0.65 o 
  -2   2   8        0.24       -0.22      0.56 o 
  -1   2   8       53.20       48.74      1.38 o 
   0   2   8      174.63      185.41      2.70 o 
   1   2   8        0.51        1.07      0.47 o 
   2   2   8        0.01        0.13      0.47 o 
   3   2   8       10.82       11.99      0.59 o 
   4   2   8        3.82        3.14      0.67 o 
   5   2   8       96.59       95.02      1.98 o 
   6   2   8        2.61        2.42      0.70 o 
   7   2   8        0.55        0.19      0.73 o 
  -8   3   8        4.18        6.18      1.80 o 
  -7   3   8       18.67       19.50      2.12 o 
  -6   3   8       50.51       53.76      2.63 o 
  -5   3   8        0.22       -0.86      0.86 o 
  -4   3   8      142.62      125.93      2.71 o 
  -3   3   8      262.77      270.45      4.05 o 
  -2   3   8      112.42      135.14      3.37 o 
  -1   3   8      119.52      122.01      2.92 o 
   0   3   8       58.37       51.22      1.98 o 
   1   3   8       88.77      110.58      2.54 o 
   2   3   8      420.42      436.77      5.28 o 
   3   3   8       40.54       42.34      2.05 o 
   4   3   8        4.36        5.10      0.75 o 
   5   3   8       74.60       70.35      1.78 o 
   6   3   8       99.71       88.07      2.08 o 
   7   3   8       19.96       21.97      1.30 o 
  -7   4   8       19.69       25.78      2.43 o 
  -6   4   8       30.53       33.36      2.32 o 
  -5   4   8        7.37       10.48      1.40 o 
  -4   4   8       30.20       35.20      1.59 o 
  -3   4   8        6.27        3.82      1.00 o 
  -2   4   8      120.82      125.54      4.43 o 
  -1   4   8       12.50       11.06      1.10 o 
   0   4   8      149.30      141.42      3.06 o 
   1   4   8      102.64       96.23      2.61 o 
   2   4   8        0.89        2.63      0.67 o 
   3   4   8       17.72       20.57      1.08 o 
   4   4   8        1.85        0.70      0.76 o 
   5   4   8        6.09        3.34      0.90 o 
   6   4   8        0.01        0.76      0.79 o 
  -7   5   8       18.42       14.60      2.12 o 
  -6   5   8       39.50       40.13      3.25 o 
  -5   5   8       24.69       31.16      3.25 o 
  -4   5   8       16.29       16.21      1.94 o 
  -3   5   8       81.05       86.19      2.77 o 
  -2   5   8      242.18      229.59      5.23 o 
  -1   5   8       12.46       18.05      1.42 o 
   0   5   8        0.04        0.52      0.92 o 
   1   5   8       66.16       71.53      2.76 o 
   2   5   8      105.02      114.40      2.87 o 
   3   5   8       16.44       15.10      1.25 o 
   4   5   8        0.13        1.69      1.00 o 
   5   5   8       23.98       26.30      2.01 o 
  -6   6   8        0.24        0.46      1.91 o 
  -5   6   8       28.86       25.26      3.06 o 
  -4   6   8       86.96       79.73      3.56 o 
  -3   6   8       57.97       63.24      3.16 o 
  -2   6   8        2.22        4.06      1.13 o 
  -1   6   8        0.87        1.97      1.08 o 
   0   6   8       57.46       57.81      2.33 o 
   1   6   8       20.31       18.43      1.74 o 
   2   6   8        9.09        9.89      1.20 o 
   3   6   8       20.21       17.45      1.44 o 
   4   6   8       11.35       14.48      2.36 o 
   5   6   8       12.06       12.50      1.98 o 
  -4   7   8       22.64       26.85      3.12 o 
  -3   7   8        5.88        5.91      1.67 o 
  -2   7   8        0.39       -1.07      1.32 o 
  -1   7   8        2.55        4.76      1.29 o 
   0   7   8       21.14       18.09      4.02 o 
   1   7   8        0.77        0.00      1.78 o 
   2   7   8        1.76        3.92      1.15 o 
   3   7   8       32.51       30.12      1.89 o 
  -2   8   8        1.37        3.98      1.76 o 
  -1   8   8        7.78       13.59      3.25 o 
   0   8   8       10.44        5.15      1.68 o 
  -8   1   9        0.22        0.98      1.49 o 
  -7   1   9        3.35        3.74      1.43 o 
  -6   1   9       33.07       28.66      1.84 o 
  -5   1   9       26.66       22.84      1.47 o 
  -4   1   9        1.10        0.43      0.75 o 
  -3   1   9       79.64       90.18      2.96 o 
  -2   1   9        3.55        5.85      0.63 o 
  -1   1   9       10.62       12.83      0.68 o 
   0   1   9      367.88      351.80      4.34 o 
   1   1   9       54.94       61.76      1.82 o 
   2   1   9       88.29       97.95      1.95 o 
   3   1   9       48.27       41.59      1.16 o 
   4   1   9       46.94       42.19      1.51 o 
   5   1   9       49.24       47.86      1.56 o 
   6   1   9       15.94       10.69      1.45 o 
   7   1   9        1.73        0.37      0.91 o 
  -8   2   9       52.35       64.71      9.12 o 
  -7   2   9        4.13        4.54      2.23 o 
  -6   2   9       84.39       77.13      2.75 o 
  -5   2   9       60.16       74.66      2.21 o 
  -4   2   9      109.13      108.31      2.48 o 
  -3   2   9        9.21        7.50      0.91 o 
  -2   2   9      158.93      168.69      3.36 o 
  -1   2   9       72.52       99.40      2.40 o 
   0   2   9       75.88       72.80      2.31 o 
   1   2   9       24.75       19.89      1.06 o 
   2   2   9        5.27        5.95      0.65 o 
   3   2   9       81.52       77.09      1.99 o 
   4   2   9        0.04        0.94      0.63 o 
   5   2   9       56.96       60.79      1.65 o 
   6   2   9      144.62      135.67      2.57 o 
   7   2   9       22.13       26.89      1.62 o 
  -7   3   9       21.26       24.53      2.30 o 
  -6   3   9       10.46        9.53      1.39 o 
  -5   3   9        5.47        6.58      1.06 o 
  -4   3   9       13.09       15.05      1.19 o 
  -3   3   9        0.01        1.11      0.88 o 
  -2   3   9        1.28        1.78      1.20 o 
  -1   3   9        5.28        5.67      0.95 o 
   0   3   9       39.86       35.60      2.23 o 
   1   3   9       53.66       53.65      2.23 o 
   2   3   9       64.45       69.55      1.72 o 
   3   3   9       61.21       56.00      3.07 o 
   4   3   9       12.15       14.20      1.02 o 
   5   3   9        3.44        4.73      0.78 o 
   6   3   9       19.34       20.41      1.20 o 
  -7   4   9        0.81        0.68      1.43 o 
  -6   4   9        3.29        4.30      1.32 o 
  -5   4   9       78.41       83.69      3.56 o 
  -4   4   9       49.11       56.32      2.33 o 
  -3   4   9        0.02       -0.08      0.96 o 
  -2   4   9      174.39      176.70      3.78 o 
  -1   4   9       11.24       11.47      1.18 o 
   0   4   9      179.33      167.75     10.01 o 
   1   4   9        7.09        6.01      1.40 o 
   2   4   9      163.78      148.70      4.97 o 
   3   4   9      197.60      192.55      5.24 o 
   4   4   9      114.56      115.80      2.78 o 
   5   4   9        0.54        2.14      0.92 o 
   6   4   9        2.68        2.25      0.88 o 
  -6   5   9        8.90        7.45      1.85 o 
  -5   5   9        3.48        5.42      1.53 o 
  -4   5   9        9.59        7.77      2.49 o 
  -3   5   9       74.56       73.67      2.67 o 
  -2   5   9       22.76       26.87      2.14 o 
  -1   5   9       19.81       16.70      1.83 o 
   0   5   9       83.90       85.66      5.29 o 
   1   5   9      225.44      237.42      5.32 o 
   2   5   9       24.49       19.74      1.40 o 
   3   5   9        0.36        0.05      0.79 o 
   4   5   9       11.14        9.88      1.93 o 
   5   5   9       31.38       25.10      1.64 o 
  -5   6   9       44.12       45.36      3.11 o 
  -4   6   9      159.87      165.92      5.55 o 
  -3   6   9        1.79        0.96      1.35 o 
  -2   6   9       66.03       66.47      3.59 o 
  -1   6   9       11.71       13.60      1.67 o 
   0   6   9       40.35       43.56      2.50 o 
   1   6   9        0.11       -0.65      1.10 o 
   2   6   9       22.92       21.47      1.56 o 
   3   6   9        7.74        7.66      1.17 o 
   4   6   9        0.00        1.13      1.40 o 
  -4   7   9       46.91       46.17      4.97 o 
  -3   7   9        0.00       -1.00      1.47 o 
  -2   7   9       90.46       94.37      3.91 o 
  -1   7   9       16.59       13.42      1.83 o 
   0   7   9       35.88       47.56      4.53 o 
   1   7   9       42.44       50.41      4.84 o 
   2   7   9        7.20        8.84      2.23 o 
  -8   0  10        1.01       -1.91      1.91 o 
  -7   0  10      131.14      138.84      6.63 o 
  -6   0  10        8.25        9.69      2.29 o 
  -5   0  10       68.91       78.86      7.20 o 
  -4   0  10       65.19       54.25      2.61 o 
  -3   0  10      105.45      110.62      3.38 o 
  -2   0  10       75.21       87.37      2.84 o 
  -1   0  10        4.74        9.28      2.74 o 
   0   0  10      420.11      414.73      7.40 o 
   1   0  10      379.68      369.96      6.88 o 
   2   0  10       40.01       41.47      1.96 o 
   3   0  10        0.39        0.15      0.67 o 
   4   0  10       48.40       44.23      1.70 o 
   5   0  10       94.32       76.47      2.74 o 
   6   0  10        8.65       13.03      1.80 o 
  -8   1  10        2.95        3.44      1.62 o 
  -7   1  10        4.71        4.65      1.62 o 
  -6   1  10        0.06       -0.17      0.89 o 
  -5   1  10        1.78        0.58      1.05 o 
  -4   1  10      104.05      108.29      2.50 o 
  -3   1  10      130.38      139.62      2.72 o 
  -2   1  10        0.59       -0.25      0.58 o 
  -1   1  10       95.55       88.43      2.30 o 
   0   1  10       10.28       10.21      0.78 o 
   1   1  10       12.94       15.83      1.04 o 
   2   1  10       15.28       16.64      1.06 o 
   3   1  10        2.45        3.28      0.61 o 
   4   1  10       83.28       76.97      2.05 o 
   5   1  10       10.15       11.16      1.18 o 
   6   1  10        1.32        0.91      0.88 o 
  -7   2  10        0.12        0.13      1.35 o 
  -6   2  10       22.05       17.84      1.67 o 
  -5   2  10        6.90        8.15      1.11 o 
  -4   2  10        0.90        0.73      0.81 o 
  -3   2  10       55.16       48.55      2.43 o 
  -2   2  10       33.59       31.10      1.54 o 
  -1   2  10       33.80       34.15      1.89 o 
   0   2  10       48.24       47.47      1.75 o 
   1   2  10        8.99       11.01      0.83 o 
   2   2  10       52.33       50.10      1.89 o 
   3   2  10       17.03       12.80      1.04 o 
   4   2  10       60.84       58.61      2.59 o 
   5   2  10        1.51        1.56      0.68 o 
   6   2  10       11.16       12.74      1.05 o 
  -7   3  10        7.64       10.11      3.57 o 
  -6   3  10        1.77        1.56      1.20 o 
  -5   3  10       45.32       47.97      3.45 o 
  -4   3  10       10.14        5.98      1.20 o 
  -3   3  10      242.84      214.65      4.24 o 
  -2   3  10       78.84       89.13      2.57 o 
  -1   3  10       29.95       31.53      2.23 o 
   0   3  10      586.65      585.79      9.68 o 
   1   3  10       13.94       14.79      1.41 o 
   2   3  10       44.06       43.24      1.80 o 
   3   3  10       20.88       19.61      1.84 o 
   4   3  10        3.04        3.56      0.78 o 
   5   3  10       13.90       16.97      1.19 o 
   6   3  10        0.45        0.60      0.75 o 
  -7   4  10        3.91        0.76      2.42 o 
  -6   4  10        0.33        0.51      1.43 o 
  -5   4  10       72.80       75.80      3.38 o 
  -4   4  10       46.30       43.31      2.13 o 
  -3   4  10        3.29        2.71      1.07 o 
  -2   4  10        0.47        0.62      0.95 o 
  -1   4  10      205.43      205.50      5.04 o 
   0   4  10       12.39       12.33      2.04 o 
   1   4  10        0.24        0.94      0.98 o 
   2   4  10        1.15        0.82      0.99 o 
   3   4  10      150.94      144.84      3.62 o 
   4   4  10       60.73       60.11      2.41 o 
   5   4  10        6.26        3.70      0.92 o 
  -6   5  10       29.62       25.73      2.52 o 
  -5   5  10       28.74       29.16      2.52 o 
  -4   5  10        7.98        7.00      1.76 o 
  -3   5  10        7.10        8.07      1.29 o 
  -2   5  10       29.07       32.18      2.99 o 
  -1   5  10        3.63        1.81      1.25 o 
   0   5  10      190.73      173.90      4.65 o 
   1   5  10        1.23        3.14      2.80 o 
   2   5  10        0.75        0.25      1.08 o 
   3   5  10        3.84        6.79      2.29 o 
   4   5  10       10.94        9.93      1.33 o 
  -5   6  10        5.51        5.23      2.61 o 
  -4   6  10        0.25        2.88      2.04 o 
  -3   6  10        6.07       10.46      1.52 o 
  -2   6  10        0.02       -0.38      1.03 o 
  -1   6  10       55.16       52.53      2.87 o 
   0   6  10       11.59        9.21      2.36 o 
   1   6  10       13.96       14.50      2.49 o 
   2   6  10        6.99       10.49      2.10 o 
   3   6  10       42.94       40.93      2.79 o 
  -3   7  10       21.67       23.47      3.25 o 
  -2   7  10        3.98        2.80      2.17 o 
  -1   7  10       11.42       14.87      1.98 o 
   0   7  10        0.76        0.78      1.30 o 
   1   7  10       15.50       17.83      2.01 o 
  -7   1  11       59.87       62.78      3.38 o 
  -6   1  11        3.15        5.43      1.11 o 
  -5   1  11       43.50       42.45      1.81 o 
  -4   1  11      106.29      107.86      3.69 o 
  -3   1  11       33.38       25.29      1.52 o 
  -2   1  11       19.76       18.15      1.78 o 
  -1   1  11      213.60      202.94      3.85 o 
   0   1  11      102.67      102.18      2.90 o 
   1   1  11       68.78       77.66      2.93 o 
   2   1  11        0.10       -0.42      1.12 o 
   3   1  11      434.76      422.86      5.44 o 
   4   1  11        4.89        3.27      0.82 o 
   5   1  11        7.23        7.00      0.92 o 
   6   1  11        6.80        4.61      1.11 o 
  -7   2  11        7.24       10.32      2.03 o 
  -6   2  11        1.14        2.55      1.20 o 
  -5   2  11       79.81       79.22      2.77 o 
  -4   2  11       39.92       30.93      1.81 o 
  -3   2  11        3.49        5.20      1.10 o 
  -2   2  11       49.10       47.55      2.39 o 
  -1   2  11       60.44       58.17      2.06 o 
   0   2  11      401.50      401.86      6.13 o 
   1   2  11       45.08       40.67      1.43 o 
   2   2  11        9.24        7.03      0.84 o 
   3   2  11        0.62        0.22      0.69 o 
   4   2  11      120.98      125.97      2.86 o 
   5   2  11        0.56        1.74      0.69 o 
   6   2  11       19.45       26.13      1.32 o 
  -7   3  11        1.13       -0.38      2.17 o 
  -6   3  11        1.34        4.55      1.62 o 
  -5   3  11        4.84        5.33      1.23 o 
  -4   3  11        3.04        2.39      1.10 o 
  -3   3  11        1.23        2.16      1.17 o 
  -2   3  11       50.22       44.15      2.43 o 
  -1   3  11       18.02       14.54      3.76 o 
   0   3  11        0.20        0.29      2.04 o 
   1   3  11       31.85       32.23      1.51 o 
   2   3  11        0.56        1.86      0.84 o 
   3   3  11       32.10       34.96      1.61 o 
   4   3  11       13.41       18.16      1.77 o 
   5   3  11        0.89        1.78      0.72 o 
  -6   4  11        7.00        4.49      3.25 o 
  -5   4  11        3.81        3.05      1.58 o 
  -4   4  11        1.51        1.44      1.18 o 
  -3   4  11        4.19        4.98      1.25 o 
  -2   4  11       31.00       29.98      2.20 o 
  -1   4  11        4.10        3.67      1.29 o 
   0   4  11        9.88       10.06      1.47 o 
   1   4  11      144.79      142.12      3.88 o 
   2   4  11       39.88       42.38      1.88 o 
   3   4  11       17.87       14.67      1.48 o 
   4   4  11       75.34       74.42      2.44 o 
   5   4  11        0.20        1.44      0.84 o 
  -5   5  11       12.82       16.31      2.30 o 
  -4   5  11        6.37        4.90      1.62 o 
  -3   5  11        0.04       -0.51      1.65 o 
  -2   5  11       27.66       32.96      2.38 o 
  -1   5  11       27.38       29.02      2.16 o 
   0   5  11       14.85       15.99      1.80 o 
   1   5  11        0.09       -0.89      1.12 o 
   2   5  11       15.26       13.54      3.76 o 
   3   5  11       12.11       14.82      4.27 o 
   4   5  11        2.57        3.16      1.24 o 
  -4   6  11        2.97        4.99      3.19 o 
  -3   6  11       48.27       50.53      2.45 o 
  -2   6  11        5.23        6.20      3.31 o 
  -1   6  11        1.29       -0.44      1.29 o 
   0   6  11        0.45        0.30      1.40 o 
   1   6  11        1.06       -0.52      1.16 o 
   2   6  11        0.63       -0.04      1.16 o 
  -1   7  11        0.42        1.63      1.47 o 
  -7   0  12       34.43       42.71      4.08 o 
  -6   0  12      109.82      108.80      4.19 o 
  -5   0  12       10.18        8.33      1.67 o 
  -4   0  12       14.02        7.78      2.29 o 
  -3   0  12        0.29       -0.64      1.66 o 
  -2   0  12      392.32      345.88      9.82 o 
  -1   0  12      125.26      150.44      5.74 o 
   0   0  12      339.27      325.23      6.64 o 
   1   0  12       45.76       31.36      1.99 o 
   2   0  12      149.41      138.38      3.88 o 
   3   0  12        0.08       -0.94      0.94 o 
   4   0  12        7.79        7.70      1.62 o 
   5   0  12        4.88        1.24      1.34 o 
  -7   1  12       12.62        9.10      2.61 o 
  -6   1  12        1.95        0.89      1.19 o 
  -5   1  12       58.42       64.01      2.80 o 
  -4   1  12        0.01        0.29      1.30 o 
  -3   1  12        8.79        7.45      1.52 o 
  -2   1  12       21.58       18.31      1.78 o 
  -1   1  12       15.87       27.83      1.57 o 
   0   1  12       28.58       30.52      1.59 o 
   1   1  12        3.90        1.52      0.82 o 
   2   1  12       70.86       66.12      2.17 o 
   3   1  12        3.48        3.75      0.88 o 
   4   1  12        2.60        2.93      0.99 o 
   5   1  12        0.01       -0.04      0.85 o 
  -7   2  12       12.53       11.73      3.06 o 
  -6   2  12        0.00       -1.30      1.30 o 
  -5   2  12       25.33       21.44      2.23 o 
  -4   2  12       37.35       41.04      2.67 o 
  -3   2  12        6.24        7.67      1.53 o 
  -2   2  12        1.40        1.48      1.16 o 
  -1   2  12        0.53        0.36      0.88 o 
   0   2  12      228.63      219.48      4.19 o 
   1   2  12        0.03        0.00      0.82 o 
   2   2  12        0.16       -0.31      1.04 o 
   3   2  12        0.63        0.08      0.75 o 
   4   2  12       28.33       29.10      1.56 o 
   5   2  12        1.05        2.76      0.79 o 
  -6   3  12        4.79        5.45      1.76 o 
  -5   3  12       16.59       17.03      1.76 o 
  -4   3  12       12.80       10.28      1.55 o 
  -3   3  12       48.15       42.03      2.57 o 
  -2   3  12       83.37       80.39      4.40 o 
  -1   3  12       55.30       55.75      3.63 o 
   0   3  12       94.40       88.46      4.33 o 
   1   3  12      169.86      177.27      3.74 o 
   2   3  12       18.36       25.20      1.32 o 
   3   3  12      103.17      101.22      2.67 o 
   4   3  12       10.20       11.09      1.21 o 
   5   3  12       18.85       23.99      1.29 o 
  -6   4  12        2.22        2.61      1.62 o 
  -5   4  12        1.39        2.02      2.80 o 
  -4   4  12        1.70        0.44      1.08 o 
  -3   4  12      171.14      186.78      5.36 o 
  -2   4  12        0.18        1.40      1.30 o 
  -1   4  12        0.06        0.76      1.40 o 
   0   4  12       69.25       67.76      3.19 o 
   1   4  12       22.35       30.70      1.99 o 
   2   4  12        3.54        2.36      1.16 o 
   3   4  12        1.86        0.04      1.42 o 
   4   4  12       14.53       17.02      1.45 o 
  -5   5  12        0.03       -1.77      1.98 o 
  -4   5  12       17.54       19.18      1.81 o 
  -3   5  12        1.70       -0.02      1.25 o 
  -2   5  12       58.92       55.52      5.29 o 
  -1   5  12       32.62       34.68      3.38 o 
   0   5  12        1.57        0.12      1.16 o 
   1   5  12       18.12       14.96      1.71 o 
   2   5  12        4.77        6.85      2.04 o 
   3   5  12        1.45        0.13      1.91 o 
  -3   6  12       32.45       35.11      7.65 o 
  -2   6  12       17.74       20.80      2.30 o 
  -1   6  12        1.57        0.31      1.38 o 
   0   6  12       23.64       23.01      4.78 o 
   1   6  12       70.14       79.50      3.43 o 
  -6   1  13        1.04        2.91      1.56 o 
  -5   1  13       15.48       19.45      2.93 o 
  -4   1  13        0.34        2.33      1.29 o 
  -3   1  13        0.39       -0.66      1.21 o 
  -2   1  13        1.64        0.77      1.47 o 
  -1   1  13       20.65       19.34      4.46 o 
   0   1  13      221.14      204.88      4.12 o 
   1   1  13       29.97       31.31      1.64 o 
   2   1  13        0.17       -0.84      0.84 o 
   3   1  13        0.17       -1.03      1.03 o 
   4   1  13       87.70       90.41      5.48 o 
   5   1  13       15.61       17.74      1.77 o 
  -6   2  13        4.08        5.88      1.85 o 
  -5   2  13        2.51        3.34      1.98 o 
  -4   2  13       25.06       24.39      2.74 o 
  -3   2  13      158.13      149.95      5.99 o 
  -2   2  13       17.18       20.51      1.98 o 
  -1   2  13       53.37       63.65      2.79 o 
   0   2  13        3.71        4.37      1.04 o 
   1   2  13       97.10      105.94      2.90 o 
   2   2  13       10.90       11.75      1.23 o 
   3   2  13       18.24       17.35      1.45 o 
   4   2  13        0.50        0.93      0.85 o 
  -6   3  13       17.82       26.21      2.57 o 
  -5   3  13        9.05        6.31      2.55 o 
  -4   3  13        7.15        3.95      2.23 o 
  -3   3  13       12.14       16.37      1.98 o 
  -2   3  13       21.18       29.07      2.80 o 
  -1   3  13        8.96        8.45      1.72 o 
   0   3  13        5.49        4.33      1.10 o 
   1   3  13       21.42       22.25      1.57 o 
   2   3  13        6.62        5.59      1.07 o 
   3   3  13       12.46       14.56      1.49 o 
   4   3  13        9.18        9.91      1.26 o 
  -5   4  13        0.62        1.91      2.42 o 
  -4   4  13       45.08       52.49      3.15 o 
  -3   4  13       26.67       27.16      2.43 o 
  -2   4  13        0.00        1.07      2.29 o 
  -1   4  13       45.63       51.96      2.83 o 
   0   4  13       47.65       51.26      4.02 o 
   1   4  13        0.05       -0.07      1.19 o 
   2   4  13        0.08        1.12      1.30 o 
   3   4  13       12.96       15.81      1.99 o 
  -4   5  13       26.09       31.25      5.04 o 
  -3   5  13        0.04        1.52      1.52 o 
  -2   5  13        5.13        3.85      1.56 o 
  -1   5  13       12.02       12.46      2.68 o 
   0   5  13        0.47        0.34      1.29 o 
   1   5  13        4.96        5.32      1.47 o 
   2   5  13       11.98       17.85      2.93 o 
  -6   0  14        2.52        6.50      2.55 o 
  -5   0  14       18.75       11.73      2.80 o 
  -4   0  14      152.94      170.33      7.39 o 
  -3   0  14       57.23       50.23      3.95 o 
  -2   0  14        4.33        9.94      2.17 o 
  -1   0  14        2.34       -1.40      1.53 o 
   0   0  14      103.25      101.74      4.97 o 
   1   0  14       76.20       87.84      4.46 o 
   2   0  14       12.15        8.80      1.91 o 
   3   0  14       23.95       20.91      2.29 o 
  -6   1  14        3.05        2.68      2.29 o 
  -5   1  14       17.20       15.30      2.68 o 
  -4   1  14        8.26       14.28      4.27 o 
  -3   1  14        1.10        1.19      1.25 o 
  -2   1  14        4.77        3.57      1.91 o 
  -1   1  14       37.72       35.08      2.25 o 
   0   1  14       41.91       39.51      1.95 o 
   1   1  14        0.14        0.19      0.93 o 
   2   1  14        0.17        0.50      0.97 o 
   3   1  14        5.41        4.22      1.39 o 
   4   1  14        1.28        3.57      2.04 o 
  -5   2  14        0.00       -0.27      1.66 o 
  -4   2  14        3.02        4.44      1.62 o 
  -3   2  14       13.38       13.32      1.85 o 
  -2   2  14       14.74       15.19      2.42 o 
  -1   2  14       11.83        9.21      1.59 o 
   0   2  14        2.97        1.96      1.03 o 
   1   2  14       43.28       46.33      5.86 o 
   2   2  14        6.65        7.32      1.17 o 
   3   2  14        5.30        4.94      1.50 o 
  -5   3  14        9.07       13.59      2.16 o 
  -4   3  14       11.40       13.84      2.12 o 
  -3   3  14       34.51       29.94      2.47 o 
  -2   3  14        6.67        7.83      1.62 o 
  -1   3  14        7.67        4.74      1.49 o 
   0   3  14      103.24      106.84      4.30 o 
   1   3  14       15.97       18.17      1.64 o 
   2   3  14       13.28       13.78      1.96 o 
   3   3  14        0.30        2.41      1.34 o 
  -4   4  14        0.27       -0.22      1.50 o 
  -3   4  14        0.00        2.04      1.53 o 
  -2   4  14       42.77       53.93      3.82 o 
  -1   4  14        0.01       -0.19      1.26 o 
   0   4  14        2.27        1.74      1.11 o 
   1   4  14        4.95        6.76      1.22 o 
   2   4  14       26.81       29.23      6.06 o 
  -2   5  14       29.31       39.28      2.81 o 
  -1   5  14        4.94        2.12      1.58 o 
   0   5  14        2.47        4.06      1.56 o 
  -5   1  15        1.57        0.76      2.17 o 
  -4   1  15        1.82        1.15      2.04 o 
  -3   1  15       22.18       28.30      3.44 o 
  -2   1  15       86.49       89.99      5.29 o 
  -1   1  15       29.72       36.36      2.43 o 
   0   1  15        5.76        4.95      1.17 o 
   1   1  15        0.06       -0.12      0.97 o 
   2   1  15        3.21        1.53      1.01 o 
   3   1  15       12.18       12.63      1.84 o 
  -4   2  15        5.27        8.90      2.42 o 
  -3   2  15        1.16       -0.73      1.30 o 
  -2   2  15        0.08       -0.25      1.26 o 
  -1   2  15       32.22       41.59      2.52 o 
   0   2  15        0.09        0.29      1.30 o 
   1   2  15        4.95        9.16      1.69 o 
   2   2  15        0.20       -1.14      1.14 o 
  -4   3  15       17.46       20.93      2.38 o 
  -3   3  15       16.09       11.27      1.98 o 
  -2   3  15        4.34        5.70      1.71 o 
  -1   3  15        1.50        1.57      1.43 o 
   0   3  15        0.52        1.29      1.25 o 
   1   3  15        1.89        1.27      1.10 o 
   2   3  15        8.24        9.59      1.77 o 
  -2   4  15        6.53        5.96      1.76 o 
  -1   4  15        6.11        4.92      1.58 o 
   0   4  15        1.83       -1.34      1.78 o 
  -4   0  16        0.62        0.64      1.91 o 
  -3   0  16        0.02       -0.13      2.04 o 
  -2   0  16        0.03        0.51      2.04 o 
  -1   0  16       23.13       20.14      2.93 o 
   0   0  16       23.96        9.94      2.42 o 
   1   0  16       18.36       22.44      2.68 o 
   2   0  16        4.44        0.76      1.78 o 
  -4   1  16        1.41        2.04      1.62 o 
  -3   1  16        7.70        3.42      1.67 o 
  -2   1  16        0.07       -0.58      1.85 o 
  -1   1  16        3.21        5.20      2.36 o 
   0   1  16        0.12        2.03      1.40 o 
   1   1  16        5.52        4.68      1.21 o 
  -3   2  16        8.94        5.86      3.63 o 
  -2   2  16       21.80       25.16      4.08 o 
  -1   2  16       12.71       10.96      2.68 o 
   0   2  16       13.35       11.15      2.17 o 
   1   2  16        0.07        1.40      1.16 o 
  -1   3  16       10.76       12.19      1.98 o 
                                                 
